# Supplementary material for: Kinesin-1, -2, and -3 motors use family-specific mechanochemical strategies to effectively compete with dynein during bidirectional transport
Source: eLife. 2022 Sep 20;11:e82228. doi: 10.7554/eLife.82228 (PMC9545524; doi:10.7554/eLife.82228)
Supplement: Figure 1—figure supplement 1—source data 1. [file elife-82228-fig1-figsupp1-data1.zip]

Archive with 20 entries (19 files):
- Gels/
- __MACOSX/._Gels
- Gels/K560SNAP_Shift_Gel_Raw.tif
- __MACOSX/Gels/._K560SNAP_Shift_Gel_Raw.tif
- Gels/AviKif1aSNAP_Shift_Gel_Raw.tif
- __MACOSX/Gels/._AviKif1aSNAP_Shift_Gel_Raw.tif
- Gels/3A560SNAP_Shift_Gel_Raw.tif
- __MACOSX/Gels/._3A560SNAP_Shift_Gel_Raw.tif
- Gels/K560SNAP_Purification_Gel.png
- __MACOSX/Gels/._K560SNAP_Purification_Gel.png
- Gels/K560SNAP_Purification_Gel_Raw.tif
- __MACOSX/Gels/._K560SNAP_Purification_Gel_Raw.tif
- Gels/AviKif1aSNAP_Purification_Gel_Raw.tif
- __MACOSX/Gels/._AviKif1aSNAP_Purification_Gel_Raw.tif
- Gels/3A560SNAP_Purification_Gel.png
- __MACOSX/Gels/._3A560SNAP_Purification_Gel.png
- Gels/3A560SNAP_Purification_Gel_Raw.tif
- __MACOSX/Gels/._3A560SNAP_Purification_Gel_Raw.tif
- Gels/AviKif1aSNAP_Purification_Gel.png
- __MACOSX/Gels/._AviKif1aSNAP_Purification_Gel.png
