# Supplementary material for: Kinesin-1, -2, and -3 motors use family-specific mechanochemical strategies to effectively compete with dynein during bidirectional transport
Source: eLife. 2022 Sep 20;11:e82228. doi: 10.7554/eLife.82228 (PMC9545524; doi:10.7554/eLife.82228)
Supplement: Figure 6—source code 1. [file elife-82228-fig6-code1.zip]

Archive with 7 entries (7 files):
- Matlab code/CargoPos.m
- Matlab code/MotorLoad.m
- Matlab code/MotorProtein_stepping.m
- Matlab code/MotorRate.m
- Matlab code/Motorstepping_Gillespie.m
- Matlab code/PlotFPS.m
- Matlab code/Readme.txt
