# Supplementary material for: Kinesin-1, -2, and -3 motors use family-specific mechanochemical strategies to effectively compete with dynein during bidirectional transport
Source: eLife. 2022 Sep 20;11:e82228. doi: 10.7554/eLife.82228 (PMC9545524; doi:10.7554/eLife.82228)
Supplement: Figure 6—source code 1. [file elife-82228-fig6-code1.zip › Matlab code/MotorLoad.m]

function[motF] = MotorLoad(motT, motX, cX, kin1, kin2, kin3, DDB, dyn)
motF = zeros(1,length(motT)); % initialize

for mm = 1:length(motT)
    switch motT(mm)
        case 1 % kin-1
            motF(mm) = kin1.stiff*(cX - motX(mm));
        case 2 % kin-2
            motF(mm) = kin2.stiff*(cX - motX(mm));
        case 3 % kin-3
            motF(mm) = kin3.stiff*(cX - motX(mm));
        case 4 % DDB
            motF(mm) = DDB.stiff*(cX - motX(mm));
        case 5 % dyn
            motF(mm) = dyn.stiff*(cX - motX(mm));
    end
end
end
